# Supplementary material for: Microsatellite Status Detection in Gastrointestinal Cancers: PCR/NGS Is Mandatory in Negative/Patchy MMR Immunohistochemistry
Source: Cancers (Basel). 2022 Apr 28;14(9):2204. doi: 10.3390/cancers14092204 (PMC9102010; doi:10.3390/cancers14092204)
Supplement: Supplementary file 1 [file cancers-14-02204-s001.zip]

Archive with 1 entries (1 files):
- cancers-1591809-supplementary.pdf
